# Supplementary material for: Irisin Attenuates Muscle Impairment during Bed Rest through Muscle-Adipose Tissue Crosstalk
Source: Biology (Basel). 2022 Jun 30;11(7):999. doi: 10.3390/biology11070999 (PMC9311907; doi:10.3390/biology11070999)
Supplement: Supplementary file 1 [file biology-11-00999-s001.zip]

Archive with 1 entries (1 files):
- biology-1777951-supplementary.pdf
